# Supplementary material for: Dendritic Cell-Derived Extracellular Vesicles Mediate Inflammation in Egg Allergy Patients
Source: Int J Mol Sci. 2026 Jan 21;27(2):1042. doi: 10.3390/ijms27021042 (PMC12842409; doi:10.3390/ijms27021042)
Supplement: Supplementary file 1 [file ijms-27-01042-s001.zip]

Archive with 1 entries (1 files):
- ijms-4067746-supplementary.pdf
